# Supplementary material for: Trichomonas vaginalis adherence phenotypes and extracellular vesicles impact parasite survival in a novel in vivo model of pathogenesis
Source: PLoS Negl Trop Dis. 2023 Oct 23;17(10):e0011693. doi: 10.1371/journal.pntd.0011693 (PMC10621976; doi:10.1371/journal.pntd.0011693)
Supplement: S3 Data — (XLSX) [file pntd.0011693.s003.xlsx]

## Sheet: Fig 2A
	MA			P
0	30	25	27	24	28	29
10	32	45	54	163	255	224
100	281	325	189	1514	1482	1603
1000	2535	2244	2456	16100	18002	18595
10000	25362	24954	23892	205180	197360	204138
100000	303543	303402	298439	2238403	2269790	2289985
1000000	2531888	2569344	2487952	5012986	4774933	5383739

## Sheet: Fig 2B
	1103
0	35	22	26
10	33	36	34
100	168	172	160
1000	3209	4955	3440
10000	37519	36637	36313
100000	341657	351559	344558
1000000	610662	650456	704779
