# Supplementary material for: Trichomonas vaginalis adherence phenotypes and extracellular vesicles impact parasite survival in a novel in vivo model of pathogenesis
Source: PLoS Negl Trop Dis. 2023 Oct 23;17(10):e0011693. doi: 10.1371/journal.pntd.0011693 (PMC10621976; doi:10.1371/journal.pntd.0011693)
Supplement: S4 Data — (XLSX) [file pntd.0011693.s004.xlsx]

## Sheet: Fig 3B
Vehicle Control	1 x 10^8
6.39967	127610
1.77931	103720
5.05763	58565.7
