# Supplementary material for: Trichomonas vaginalis adherence phenotypes and extracellular vesicles impact parasite survival in a novel in vivo model of pathogenesis
Source: PLoS Negl Trop Dis. 2023 Oct 23;17(10):e0011693. doi: 10.1371/journal.pntd.0011693 (PMC10621976; doi:10.1371/journal.pntd.0011693)
Supplement: S5 Data — (XLSX) [file pntd.0011693.s005.xlsx]

## Sheet: Sheet1
1103-nluc
0h	48h	72h
43100.3	8637.14	378.685
38427.8	14498.1	1559.21
14504	10189.4	1125.7
79266.7	3612.13	399.634
18952	9067.96	720.006
23943.5	31403.3	116.051
110476	9524.57	1645.56
39020.8	3300.39	1727.08
101424	18629	1675.2
115867	9971.41	4593.76
