# Supplementary material for: Trichomonas vaginalis adherence phenotypes and extracellular vesicles impact parasite survival in a novel in vivo model of pathogenesis
Source: PLoS Negl Trop Dis. 2023 Oct 23;17(10):e0011693. doi: 10.1371/journal.pntd.0011693 (PMC10621976; doi:10.1371/journal.pntd.0011693)
Supplement: S6 Data — (XLSX) [file pntd.0011693.s006.xlsx]

## Sheet: Sheet1
In vivo Parasite Counts
0h	48h	72h
11900000	906000	47900
7880000	2180000	145000
4110000	979000	290000
