# Supplementary material for: Trichomonas vaginalis adherence phenotypes and extracellular vesicles impact parasite survival in a novel in vivo model of pathogenesis
Source: PLoS Negl Trop Dis. 2023 Oct 23;17(10):e0011693. doi: 10.1371/journal.pntd.0011693 (PMC10621976; doi:10.1371/journal.pntd.0011693)
Supplement: S7 Data — (XLSX) [file pntd.0011693.s007.xlsx]

## Sheet: Fig 1A - MA
lum	time
54321.8	0h
100601	0h
37239.8	0h
126936	0h
145294	0h
40203.2	0h
40387.5	0h
67311.9	0h
129462	0h
32246.5	0h
21734.7	0h
29388.1	48h
26548.8	48h
17949.8	48h
6560.27	48h
3078.12	48h
6481.95	48h
3695.94	48h
26752	48h
20089.9	48h
53324.6	48h
12913.9	48h
53146.7	48h
31120.8	48h
4347.92	72h
1072.49	72h
965.78	72h
286.219	72h
2216.8	72h
1114.29	72h
1127.14	72h
3328.62	72h
328.345	72h
1035.77	72h
351.439	72h
875.499	72h
647.897	72h
4564.91	72h

## Sheet: Fig 1B - P
lum	time
94405.4	0h
259671	0h
414116	0h
224522	0h
153847	0h
38049.4	0h
221234	0h
134192	0h
45884.7	0h
359241	0h
231134	0h
6013.46	48h
4195.6	48h
3907.54	48h
4861.89	48h
25547.9	48h
3272.69	48h
39182.1	48h
23189.5	48h
12494.5	48h
31760.3	48h
27129.3	48h
35276	48h
440.97	72h
1048.32	72h
96.595	72h
555.251	72h
809.206	72h
4235.86	72h
4200.92	72h
1194.6	72h
2015.4	72h

## Sheet: Fig 1C - normalized
MA	P	Time
0.750924	0.477168	0h
1.39068	1.3125	0h
0.514789	2.09313	0h
1.75472	1.13484	0h
2.00848	0.777612	0h
0.555754	0.192319	0h
0.558301	1.11822	0h
0.930495	0.678266	0h
1.78964	0.231922	0h
0.445764	1.81577	0h
0.300453	1.16826	0h
0.40625	0.0303948	48h
0.367001	0.0212065	48h
0.248131	0.0197505	48h
0.0906867	0.0245742	48h
0.0425508	0.129131	48h
0.089604	0.0165417	48h
0.0510914	0.198044	48h
0.36981	0.11721	48h
0.277715	0.0631529	48h
0.737139	0.160531	48h
0.178517	0.137124	48h
0.73468	0.178301	48h
0.430202		48h
7.11626e-06	0.00222886	72h
2.42566e-05	0.00529871	72h
2.77645e-05	0.000488235	72h
7.68253e-06	0.00280649	72h
7.71775e-06	0.0040901	72h
1.28628e-05	0.02141	72h
2.47393e-05	0.0212334	72h
6.16208e-06	0.00603806	72h
4.15335e-06	0.0101868	72h
5.61585e-06		72h
5.07329e-06		72h
3.43008e-06		72h
1.25362e-06		72h
5.88206e-07		72h
