# Supplementary material for: Trichomonas vaginalis adherence phenotypes and extracellular vesicles impact parasite survival in a novel in vivo model of pathogenesis
Source: PLoS Negl Trop Dis. 2023 Oct 23;17(10):e0011693. doi: 10.1371/journal.pntd.0011693 (PMC10621976; doi:10.1371/journal.pntd.0011693)
Supplement: S8 Data — (XLSX) [file pntd.0011693.s008.xlsx]

## Sheet: Sheet1
	Time points
	0h	48h Tv only	48h Tv+Ev	72h Tv only	72h Tv+Ev
Average luminiscence/ug of protein	242771	7053.92	19960.1	613.118	2215.04
	272356	5311.73	15540.9	530.43	1235.13
	253704	4232.65	34181.9	212.679	1838.82
	238999	4429.55	24558.1	179.428	1563.27
	202620	2949.82	30930.5	302.455	2421.47
	273674	5394.86	44081.2	302.43	2514.89
	197078	2872.25	31104.5	207.371	3189.14
	304994	6467.04	23451.2	190.953	1110.57
	293725	4659.94	24583.4	285.862	1979.43
	125641	5499.23	51259.4	497.581	3430.95
